# Supplementary material for: Distinct Resistomes and Microbial Communities of Soils, Wastewater Treatment Plants and Households Suggest Development of Antibiotic Resistances Due to Distinct Environmental Conditions in Each Environment
Source: Antibiotics (Basel). 2021 May 1;10(5):514. doi: 10.3390/antibiotics10050514 (PMC8147267; doi:10.3390/antibiotics10050514)
Supplement: Supplementary file 1 [file antibiotics-10-00514-s001.zip]

Archive with 1 entries (1 files):
- antibiotics-1172837-supplementary.pdf
